# Supplementary material for: Internal audit quality and accounting information comparability: Evidence from China
Source: PLoS One. 2024 Oct 31;19(10):e0310959. doi: 10.1371/journal.pone.0310959 (PMC11527310; doi:10.1371/journal.pone.0310959)
Supplement: S1 Data — (ZIP) [file pone.0310959.s001.zip]

Archive with 10 entries (9 files):
- data/
- __MACOSX/._data
- data/mechanism-DA.dta
- data/.DS_Store
- __MACOSX/data/._.DS_Store
- data/mechanism-m.dta
- data/Four dimensions.dta
- data/further study.dta
- data/committee.dta
- data/main regression.dta
